# Supplementary material for: Jingzhi Guanxin Oral Liquids Attenuate Atherosclerotic Coronary Heart Disease via Modulating Lipid Metabolism and PPAR-Related Targets
Source: Pharmaceuticals (Basel). 2024 Jun 14;17(6):784. doi: 10.3390/ph17060784 (PMC11206304; doi:10.3390/ph17060784)
Supplement: Supplementary file 1 [file pharmaceuticals-17-00784-s001.zip]

Archive with 9 entries (6 files):
- pharmaceuticals-3007228-supplementary/__MACOSX/
- pharmaceuticals-3007228-supplementary/__MACOSX/Supplementary materials/
- pharmaceuticals-3007228-supplementary/__MACOSX/Supplementary materials/._.DS_Store
- pharmaceuticals-3007228-supplementary/__MACOSX/Supplementary materials/._Supplementary Materials.docx
- pharmaceuticals-3007228-supplementary/Supplementary materials/
- pharmaceuticals-3007228-supplementary/Supplementary materials/.DS_Store
- pharmaceuticals-3007228-supplementary/Supplementary materials/Cardiovascular biomarkers and Liver injury tests results.zip
- pharmaceuticals-3007228-supplementary/Supplementary materials/Staining results.zip
- pharmaceuticals-3007228-supplementary/Supplementary materials/Supplementary Materials.pdf
